# Supplementary material for: The Neutrophil-to-Lymphocyte and Platelet-to-Lymphocyte Ratios Predict Reperfusion and Prognosis after Endovascular Treatment of Acute Ischemic Stroke
Source: J Pers Med. 2021 Jul 22;11(8):696. doi: 10.3390/jpm11080696 (PMC8399654; doi:10.3390/jpm11080696)
Supplement: Supplementary file 1 [file jpm-11-00696-s001.zip]

Archive with 1 entries (1 files):
- jpm-1284412-SI.pdf
